# Supplementary material for: Human airway epithelium controls Pseudomonas aeruginosa infection via inducible nitric oxide synthase
Source: Front Immunol. 2024 Dec 3;15:1508727. doi: 10.3389/fimmu.2024.1508727 (PMC11649544; doi:10.3389/fimmu.2024.1508727)
Supplement: Supplementary file 2 [file Table1.xlsx]

## Sheet: Sheet1
gene_id	baseMean	log2FoldChange	lfcSE	stat	pvalue	padj	weight	log2FoldChange_shrink	lfcSE_shrink	gene_name	genes_description
ENSG00000112096	7988.09	2.20371	0.0883455	24.9442	2.46717e-137	1.67354e-133	3.18609	2.08717	0.0836738	SOD2	superoxide dismutase 2
ENSG00000151632	3833.47	1.58932	0.0780331	20.3673	3.26101e-92	1.57858e-88	2.23229	1.52289	0.0747682	AKR1C2	aldo-keto reductase family 1 member C2
ENSG00000143546	2166.46	1.8006	0.0886484	20.3117	1.01404e-91	2.29282e-88	3.18609	1.70315	0.0838248	S100A8	S100 calcium binding protein A8
ENSG00000188505	1866.42	1.92869	0.0991262	19.4569	2.54521e-84	8.14191e-81	1.68901	1.80258	0.0925666	NCCRP1	NCCRP1, F-box associated domain containing
ENSG00000104368	3687.07	2.18579	0.116036	18.8372	3.7414e-79	8.06199e-76	2.00594	1.98994	0.105831	PLAT	plasminogen activator, tissue type
ENSG00000138061	16177	1.42676	0.0876587	16.2763	1.45508e-59	2.27509e-56	2.30374	1.3524	0.0831114	CYP1B1	cytochrome P450 family 1 subfamily B member 1
ENSG00000171711	1184.38	1.67832	0.106333	15.7836	4.03471e-56	3.99498e-53	3.11813	1.55234	0.0983183	DEFB4A	defensin beta 4A
ENSG00000008838	11112.7	1.54304	0.0997171	15.4742	5.18201e-54	6.07673e-51	2.30374	1.43919	0.0931216	MED24	mediator complex subunit 24
ENSG00000135842	1371.31	1.55521	0.100707	15.4429	8.41695e-54	6.58836e-51	3.06782	1.45089	0.0938651	NIBAN1	niban apoptosis regulator 1
ENSG00000124391	145.055	3.92197	0.257842	15.2107	3.00303e-52	8.548e-49	0.632717	2.69999	0.16886	IL17C	interleukin 17C
ENSG00000131016	851.849	1.76779	0.116294	15.2011	3.47916e-52	1.86048e-49	4.04153	1.61113	0.10593	AKAP12	A-kinase anchoring protein 12
ENSG00000152229	1614.49	1.42355	0.0940497	15.1361	9.35343e-52	6.22577e-49	2.95175	1.33945	0.0884432	PSTPIP2	proline-serine-threonine phosphatase interacting protein 2
ENSG00000147454	2647.79	1.37791	0.0941205	14.6399	1.56384e-48	1.53926e-45	1.68901	1.29632	0.0885185	SLC25A37	solute carrier family 25 member 37
ENSG00000050730	460.486	2.03133	0.139566	14.5546	5.45734e-48	3.82083e-45	2.2049	1.77874	0.122085	TNIP3	TNFAIP3 interacting protein 3
ENSG00000160223	602.936	1.80402	0.129521	13.9284	4.25705e-44	1.92071e-41	3.19337	1.60998	0.115481	ICOSLG	inducible T cell costimulator ligand
ENSG00000145901	3257.66	1.10084	0.0790961	13.9177	4.94612e-44	3.3306e-41	2.00594	1.05421	0.075716	TNIP1	TNFAIP3 interacting protein 1
ENSG00000151914	2095.19	-1.20099	0.0863613	-13.9066	5.77408e-44	3.65941e-41	2.00594	-1.14034	0.0819731	DST	dystonin
ENSG00000184489	194.149	2.68084	0.193776	13.8347	1.57353e-43	2.98599e-40	0.632717	2.11279	0.150816	PTP4A3	protein tyrosine phosphatase 4A3
ENSG00000125148	24439.6	1.23445	0.0902782	13.6738	1.45591e-42	5.19777e-40	3.18609	1.16445	0.0853283	MT2A	metallothionein 2A
ENSG00000179593	189.35	2.63556	0.199197	13.2309	5.8157e-40	1.03073e-36	0.609711	2.05543	0.152983	ALOX15B	arachidonate 15-lipoxygenase type B
ENSG00000273259	571.792	1.59817	0.126944	12.5896	2.40928e-36	6.13504e-34	4.04153	1.43557	0.113687	RP11-986E7.7
ENSG00000131669	1227.19	1.2671	0.101418	12.4939	8.06408e-36	2.54058e-33	3.11813	1.18072	0.0944635	NINJ1	ninjurin 1
ENSG00000168461	1805	1.02361	0.0838192	12.2121	2.67932e-34	1.4906e-31	1.68901	0.974898	0.0798154	RAB31	RAB31, member RAS oncogene family
ENSG00000185479	423.419	1.7315	0.142077	12.187	3.64495e-34	2.33032e-31	1.40851	1.51397	0.123934	KRT6B	keratin 6B
ENSG00000115009	335.045	2.43226	0.203691	11.9409	7.24275e-33	5.71869e-30	1.05276	1.84533	0.155694	CCL20	C-C motif chemokine ligand 20
ENSG00000163870	1213.45	1.16043	0.097345	11.9208	9.22562e-33	2.50318e-30	3.18609	1.08703	0.0911644	TPRA1	transmembrane protein adipocyte associated 1
ENSG00000165474	253.738	2.04957	0.172413	11.8876	1.37327e-32	1.04414e-29	1.05276	1.68127	0.140907	GJB2	gap junction protein beta 2
ENSG00000112149	136.901	2.83136	0.239538	11.8201	3.07436e-32	2.73737e-29	0.86688	2.02321	0.167448	CD83	CD83 molecule
ENSG00000117298	3624.92	1.05796	0.0932966	11.3398	8.33552e-30	3.67788e-27	1.68901	0.995574	0.0878484	ECE1	endothelin converting enzyme 1
ENSG00000184254	3700.84	0.993897	0.0882335	11.2644	1.96688e-29	8.38917e-27	1.68901	0.940527	0.0835943	ALDH1A3	aldehyde dehydrogenase 1 family member A3
ENSG00000101017	369.572	1.71846	0.152741	11.2508	2.29478e-29	1.2003e-26	1.33286	1.46935	0.130612	CD40	CD40 molecule
ENSG00000140379	1045.62	1.39647	0.125421	11.1342	8.54636e-29	1.70271e-26	3.3899	1.25398	0.112728	BCL2A1	BCL2 related protein A1
ENSG00000163082	1851.07	1.09334	0.100503	10.8787	1.45658e-27	4.2733e-25	2.23229	1.02044	0.093745	SGPP2	sphingosine-1-phosphate phosphatase 2
ENSG00000101298	166.95	2.09563	0.198721	10.5456	5.32244e-26	5.493e-23	0.598312	1.63495	0.153831	SNPH	syntaphilin
ENSG00000136689	1889.23	1.08732	0.103236	10.5323	6.12984e-26	1.74548e-23	2.23229	1.01263	0.0959354	IL1RN	interleukin 1 receptor antagonist
ENSG00000140274	1238.48	1.25238	0.121119	10.3401	4.64053e-25	8.74384e-23	3.18609	1.12898	0.109613	DUOXA2	dual oxidase maturation factor 2
ENSG00000090339	1809.46	1.04903	0.102219	10.2626	1.03915e-24	1.85495e-22	3.18609	0.977015	0.0951303	ICAM1	intercellular adhesion molecule 1
ENSG00000166444	1366.21	1.02028	0.0994377	10.2605	1.06199e-24	1.82989e-22	3.3899	0.953467	0.0928821	DENND2B	DENN domain containing 2B
ENSG00000258555	95.0251	3.68852	0.363314	10.1524	3.23172e-24	2.83045e-21	0.632717	1.83823	0.186378	SPECC1L-ADORA2A	SPECC1L-ADORA2A readthrough (NMD candidate)
ENSG00000227507	213.169	2.19085	0.215984	10.1436	3.53888e-24	3.19575e-21	0.598312	1.62637	0.161333	LTB	lymphotoxin beta
ENSG00000124145	10823.2	0.899099	0.0900378	9.9858	1.75879e-23	4.02431e-21	2.30374	0.850151	0.0851267	SDC4	syndecan 4
ENSG00000213886	1326.61	1.03537	0.104354	9.92173	3.34908e-23	5.52683e-21	3.11813	0.961386	0.0968287	UBD	ubiquitin D
ENSG00000272636	356.998	1.32319	0.138044	9.58528	9.22089e-22	2.10189e-19	2.2049	1.16458	0.12136	DOC2B	double C2 domain beta
ENSG00000196611	361.137	1.39777	0.147683	9.46465	2.9455e-21	1.51428e-18	0.955418	1.20764	0.1274	MMP1	matrix metallopeptidase 1
ENSG00000162734	3484.47	0.757591	0.0809826	9.35499	8.36058e-21	2.37732e-18	1.68901	0.723885	0.0773674	PEA15	proliferation and apoptosis adaptor protein 15
ENSG00000110047	2227.45	0.969351	0.105563	9.18265	4.20619e-20	6.20252e-18	3.18609	0.899731	0.0977963	EHD1	EH domain containing 1
ENSG00000185215	6799.33	1.77129	0.197641	8.96214	3.18443e-19	6.35618e-17	2.30374	1.39131	0.154646	TNFAIP2	TNF alpha induced protein 2
ENSG00000115919	483.315	1.16316	0.130093	8.94092	3.85931e-19	1.47087e-16	1.18138	1.03949	0.115992	KYNU	kynureninase
ENSG00000124875	413.326	1.16166	0.131509	8.83331	1.01624e-18	3.29562e-16	1.33286	1.03581	0.116926	CXCL6	C-X-C motif chemokine ligand 6
ENSG00000104951	106.336	2.09693	0.237585	8.82599	1.08494e-18	5.3036e-16	0.86688	1.49462	0.168177	IL4I1	interleukin 4 induced 1
ENSG00000008517	627.045	1.14927	0.130554	8.80303	1.33176e-18	1.83939e-16	3.19337	1.02267	0.116362	IL32	interleukin 32
ENSG00000140505	98.961	2.33732	0.269291	8.67954	3.97388e-18	2.10092e-15	0.757019	1.5401	0.176284	CYP1A2	cytochrome P450 family 1 subfamily A member 2
ENSG00000077150	432.067	1.24144	0.143361	8.65953	4.73717e-18	2.02183e-15	0.955418	1.08156	0.124953	NFKB2	nuclear factor kappa B subunit 2
ENSG00000160191	178.096	1.60329	0.185861	8.62628	6.33809e-18	3.86595e-15	0.632717	1.28805	0.148679	PDE9A	phosphodiesterase 9A
ENSG00000134802	769.375	0.899858	0.105285	8.5469	1.26443e-17	1.64565e-15	3.19337	0.83272	0.0975281	SLC43A3	solute carrier family 43 member 3
ENSG00000185630	1436.92	-0.755962	0.0893462	-8.46105	2.64981e-17	3.07156e-15	3.3899	-0.715443	0.0845228	PBX1	PBX homeobox 1
ENSG00000118523	433.354	-1.28009	0.151864	-8.42914	3.48214e-17	1.35806e-14	0.955418	-1.09874	0.130234	CCN2	cellular communication network factor 2
ENSG00000169429	614.59	1.04609	0.125002	8.36861	5.8303e-17	5.46972e-15	4.04153	0.944584	0.112421	CXCL8	C-X-C motif chemokine ligand 8
ENSG00000162552	479.75	1.27234	0.152281	8.35522	6.53106e-17	1.73606e-14	1.33286	1.09503	0.130596	WNT4	Wnt family member 4
ENSG00000140465	3192.48	2.45023	0.29456	8.31826	8.92629e-17	1.63003e-14	2.00594	1.46805	0.182104	CYP1A1	cytochrome P450 family 1 subfamily A member 1
ENSG00000159128	1433.89	1.00447	0.121779	8.24828	1.60689e-16	1.70743e-14	3.3899	0.910904	0.110136	IFNGR2	interferon gamma receptor 2
ENSG00000091137	157.592	1.66018	0.203518	8.15742	3.42263e-16	1.8248e-13	0.633376	1.27898	0.156634	SLC26A4	solute carrier family 26 member 4
ENSG00000136048	471.61	1.08252	0.133274	8.12251	4.56655e-16	1.1122e-13	1.40851	0.959341	0.118244	DRAM1	DNA damage regulated autophagy modulator 1
ENSG00000142224	56.3183	2.99194	0.369373	8.10006	5.49333e-16	2.69832e-13	0.666643	1.50321	0.186926	IL19	interleukin 19
ENSG00000128422	4861.21	0.783519	0.0968544	8.08966	5.98318e-16	1.03972e-13	2.00594	0.736633	0.0907901	KRT17	keratin 17
ENSG00000108342	87.077	2.7831	0.34965	7.95969	1.72468e-15	8.53779e-13	0.632717	1.46927	0.186424	CSF3	colony stimulating factor 3
ENSG00000254087	4747.87	0.740966	0.0932863	7.94292	1.97471e-15	2.06076e-13	3.18609	0.697334	0.0878452	LYN	LYN proto-oncogene, Src family tyrosine kinase
ENSG00000198758	218.942	1.40525	0.17812	7.88937	3.03724e-15	1.45896e-12	0.633684	1.14169	0.144979	EPS8L3	EPS8 like 3
ENSG00000125775	2105.26	0.7358	0.0936064	7.86057	3.82386e-15	7.30282e-13	1.68901	0.692147	0.0881057	SDCBP2	syndecan binding protein 2
ENSG00000048707	2616.64	-0.703616	0.0898595	-7.83018	4.87168e-15	8.9052e-13	1.68901	-0.665424	0.0849675	VPS13D	vacuolar protein sorting 13 homolog D
ENSG00000188039	1373.57	-0.868121	0.111816	-7.7638	8.24202e-15	8.53779e-13	3.06782	-0.797369	0.10265	NWD1	NACHT and WD repeat domain containing 1
ENSG00000160326	104.926	1.88764	0.243148	7.76332	8.27364e-15	2.72855e-12	0.88558	1.32249	0.170187	SLC2A6	solute carrier family 2 member 6
ENSG00000104856	959.579	0.750294	0.0979247	7.66195	1.83133e-14	1.6216e-12	3.3899	0.702466	0.0916575	RELB	RELB proto-oncogene, NF-kB subunit
ENSG00000169228	429.367	0.966154	0.12611	7.66119	1.84213e-14	4.4933e-12	1.18138	0.867834	0.113225	RAB24	RAB24, member RAS oncogene family
ENSG00000011332	134.87	-1.84001	0.240193	-7.66053	1.85171e-14	6.23115e-12	0.834083	-1.30688	0.169235	DPF1	double PHD fingers 1
ENSG00000128383	792.521	0.975635	0.127545	7.64935	2.02003e-14	1.704e-12	3.50962	0.869294	0.114246	APOBEC3A	apolipoprotein B mRNA editing enzyme catalytic subunit 3A
ENSG00000186174	1885.97	0.812495	0.108262	7.50491	6.1469e-14	1.00838e-11	1.68901	0.748784	0.0999211	BCL9L	BCL9 like
ENSG00000136026	4634.18	0.576305	0.0768286	7.50118	6.32449e-14	5.64481e-12	3.18609	0.552961	0.0737313	CKAP4	cytoskeleton associated protein 4
ENSG00000101187	373.482	1.18973	0.160376	7.41839	1.18554e-13	2.63876e-11	1.18138	1.00228	0.135444	SLCO4A1	solute carrier organic anion transporter family member 4A1
ENSG00000184916	515.215	-1.02342	0.137981	-7.41709	1.19721e-13	2.63876e-11	1.18138	-0.900626	0.12139	JAG2	jagged canonical Notch ligand 2
ENSG00000169504	650.342	0.887618	0.120049	7.3938	1.4269e-13	1.11225e-11	3.50962	0.805275	0.108847	CLIC4	chloride intracellular channel 4
ENSG00000184988	295.209	1.14653	0.155469	7.37464	1.6479e-13	4.75411e-11	0.881328	0.974821	0.132475	TMEM106A	transmembrane protein 106A
ENSG00000090376	967.022	0.712526	0.0968303	7.35851	1.8598e-13	1.70212e-11	2.95175	0.66772	0.0907641	IRAK3	interleukin 1 receptor associated kinase 3
ENSG00000107957	1053.69	0.746391	0.10173	7.33695	2.18524e-13	1.86988e-11	3.11813	0.69539	0.0947422	SH3PXD2A	SH3 and PX domains 2A
ENSG00000228723	1828.35	-0.656961	0.0895607	-7.33537	2.21109e-13	2.83599e-11	2.00594	-0.621547	0.0847051	SRGAP3-AS2	SRGAP3 antisense RNA 2
ENSG00000178538	77.6325	2.02979	0.277573	7.31264	2.61948e-13	9.1852e-11	0.692518	1.31426	0.178076	CA8	carbonic anhydrase 8
ENSG00000099260	504.144	-0.880372	0.120413	-7.31128	2.64602e-13	6.87978e-11	0.955418	-0.7973	0.109047	PALMD	palmdelphin
ENSG00000143153	28217	0.61458	0.085421	7.19471	6.25925e-13	6.88626e-11	2.23229	0.584412	0.0812055	ATP1B1	ATPase Na+/K+ transporting subunit beta 1
ENSG00000029993	1654.19	-0.703073	0.097822	-7.18727	6.60972e-13	5.21341e-11	3.18609	-0.659427	0.0915664	HMGB3	high mobility group box 3
ENSG00000187193	262.057	1.09202	0.154819	7.05355	1.74411e-12	2.39114e-10	1.75154	0.930893	0.132086	MT1X	metallothionein 1X
ENSG00000143321	7771.72	0.501713	0.0720156	6.96674	3.24379e-12	4.46306e-10	1.68901	0.483859	0.0694528	HDGF	heparin binding growth factor
ENSG00000151651	797.698	0.919427	0.132507	6.93872	3.95668e-12	2.73523e-10	3.43551	0.817167	0.117762	ADAM8	ADAM metallopeptidase domain 8
ENSG00000276980	58.6791	2.49001	0.359198	6.93213	4.14561e-12	1.36118e-09	0.692855	1.30836	0.18673	CTD-3128G10.7
ENSG00000213949	76.516	2.10555	0.304634	6.91174	4.78747e-12	1.1352e-08	0.0813783	1.24566	0.182634	ITGA1	integrin subunit alpha 1
ENSG00000129667	1154.36	0.754449	0.109234	6.90671	4.9603e-12	3.94762e-10	2.95175	0.693159	0.100668	RHBDF2	rhomboid 5 homolog 2
ENSG00000131459	41.4668	2.72318	0.398154	6.83951	7.94658e-12	2.47996e-09	0.692518	1.28973	0.187454	GFPT2	glutamine-fructose-6-phosphate transaminase 2
ENSG00000103257	1210.76	0.71105	0.104413	6.80996	9.76278e-12	6.62146e-10	3.3899	0.659496	0.0968886	SLC7A5	solute carrier family 7 member 5
ENSG00000143320	193.253	1.38987	0.206622	6.72661	1.73662e-11	5.62135e-09	0.632717	1.06684	0.158086	CRABP2	cellular retinoic acid binding protein 2
ENSG00000169116	1282.2	0.681465	0.101526	6.7122	1.91708e-11	1.46213e-09	2.95175	0.634988	0.0945833	PARM1	prostate androgen-regulated mucin-like protein 1
ENSG00000133710	953.575	-0.739724	0.110667	-6.68421	2.32176e-11	1.75251e-09	2.95175	-0.679122	0.10175	SPINK5	serine peptidase inhibitor Kazal type 5
ENSG00000023445	2273.64	0.750866	0.113277	6.6286	3.38888e-11	2.32198e-09	3.18609	0.686767	0.103795	BIRC3	baculoviral IAP repeat containing 3
ENSG00000155380	663.75	0.831853	0.125551	6.62562	3.45805e-11	2.21978e-09	3.43551	0.748954	0.112862	SLC16A1	solute carrier family 16 member 1
ENSG00000184232	280.154	1.3184	0.199174	6.61935	3.60788e-11	4.32204e-09	1.75154	1.03695	0.155145	OAF	out at first homolog
ENSG00000156127	369.435	0.880256	0.133296	6.60379	4.00774e-11	6.85209e-09	1.18138	0.781686	0.11828	BATF	basic leucine zipper ATF-like transcription factor
ENSG00000157827	619.855	0.822901	0.124786	6.5945	4.267e-11	2.6577e-09	3.43551	0.739661	0.112294	FMNL2	formin like 2
ENSG00000187134	726.011	1.77184	0.271439	6.5276	6.68316e-11	4.0374e-09	3.50732	1.18999	0.177978	AKR1C1	aldo-keto reductase family 1 member C1
ENSG00000100234	2046.75	-0.571435	0.0879734	-6.49554	8.27356e-11	5.3963e-09	3.18609	-0.541914	0.0833704	TIMP3	TIMP metallopeptidase inhibitor 3
ENSG00000167536	290.533	0.954449	0.147099	6.48847	8.6713e-11	1.17745e-08	1.40851	0.826278	0.127359	DHRS13	dehydrogenase/reductase 13
ENSG00000169908	1275.27	-0.682837	0.105422	-6.47716	9.34627e-11	5.62135e-09	3.3899	-0.631775	0.0976673	TM4SF1	transmembrane 4 L six family member 1
ENSG00000019144	211.382	-1.22811	0.190572	-6.44432	1.16122e-10	3.41016e-08	0.598312	-0.964215	0.150787	PHLDB1	pleckstrin homology like domain family B member 1
ENSG00000091986	5272.15	-0.546311	0.0849786	-6.42881	1.28605e-10	8.07737e-09	3.18609	-0.518728	0.0808207	CCDC80	coiled-coil domain containing 80
ENSG00000166670	237.225	1.0592	0.165157	6.4133	1.42405e-10	2.91006e-08	0.881328	0.882328	0.137997	MMP10	matrix metallopeptidase 10
ENSG00000162599	2630.44	-0.52142	0.0813286	-6.41127	1.4431e-10	1.18755e-08	2.30374	-0.498017	0.0776676	NFIA	nuclear factor I A
ENSG00000278202	15.5678	7.52735	1.1749	6.40679	1.4862e-10	1.03634e-07	0.231294	0.942942	0.163349	RP11-152F13.8
ENSG00000015475	928.916	0.647497	0.101104	6.40426	1.51105e-10	9.31799e-09	3.18609	0.604083	0.0942372	BID	BH3 interacting domain death agonist
ENSG00000105993	3041.23	0.548058	0.0858663	6.38269	1.74003e-10	1.41945e-08	2.30374	0.521026	0.0815852	DNAJB6	DnaJ heat shock protein family (Hsp40) member B6
ENSG00000101236	697.937	0.728767	0.114269	6.37764	1.79843e-10	8.82301e-09	4.04153	0.667248	0.104532	RNF24	ring finger protein 24
ENSG00000167617	561.267	0.84049	0.132028	6.36599	1.9404e-10	1.0997e-08	3.43551	0.746566	0.117414	CDC42EP5	CDC42 effector protein 5
ENSG00000148344	21657.4	0.513157	0.0807069	6.35828	2.04024e-10	1.70282e-08	2.23229	0.490076	0.0771324	PTGES	prostaglandin E synthase
ENSG00000181649	1706.77	0.677907	0.106975	6.33707	2.34175e-10	2.51801e-08	1.68901	0.625877	0.098908	PHLDA2	pleckstrin homology like domain family A member 2
ENSG00000249242	375.575	-1.05748	0.168692	-6.26869	3.64093e-10	4.42021e-08	1.40851	-0.871877	0.139995	TMEM150C	transmembrane protein 150C
ENSG00000171401	1847.47	-0.682903	0.108942	-6.26851	3.64528e-10	2.91669e-08	2.23229	-0.631671	0.100428	KRT13	keratin 13
ENSG00000169403	2178.17	0.727748	0.116115	6.2675	3.66895e-10	2.1091e-08	3.18609	0.666487	0.105945	PTAFR	platelet activating factor receptor
ENSG00000070526	994.299	-0.620809	0.0991425	-6.26178	3.806e-10	2.07391e-08	3.3899	-0.580382	0.0926391	ST6GALNAC1	ST6 N-acetylgalactosaminide alpha-2,6-sialyltransferase 1
ENSG00000135821	3564.67	0.528159	0.0850138	6.21263	5.21037e-10	4.42021e-08	2.00594	0.502679	0.080855	GLUL	glutamate-ammonia ligase
ENSG00000106258	85.6636	1.6301	0.262756	6.20384	5.51023e-10	1.01108e-07	0.88558	1.0888	0.175517	CYP3A5	cytochrome P450 family 3 subfamily A member 5
ENSG00000125733	686.998	0.743744	0.120188	6.18817	6.08664e-10	3.07222e-08	3.50962	0.675733	0.108962	TRIP10	thyroid hormone receptor interactor 10
ENSG00000092969	453.154	-0.817281	0.132156	-6.18419	6.24224e-10	4.78009e-08	2.2049	-0.726535	0.117447	TGFB2	transforming growth factor beta 2
ENSG00000140519	142.589	1.43519	0.232733	6.1667	6.97288e-10	1.72328e-07	0.633684	1.03557	0.166163	RHCG	Rh family C glycoprotein
ENSG00000064393	2402.24	0.501776	0.0815419	6.15359	7.57462e-10	4.11485e-08	3.18609	0.479149	0.0778579	HIPK2	homeodomain interacting protein kinase 2
ENSG00000140279	6006.8	0.578672	0.0945018	6.1234	9.16002e-10	8.87944e-08	1.68901	0.542521	0.0888542	DUOX2	dual oxidase 2
ENSG00000139083	2611.62	0.515069	0.084595	6.08864	1.13871e-09	8.15463e-08	2.30374	0.489971	0.0804955	ETV6	ETS variant transcription factor 6
ENSG00000154080	781.689	-0.668112	0.110188	-6.06338	1.33291e-09	6.50005e-08	3.43551	-0.615352	0.10139	CHST9	carbohydrate sulfotransferase 9
ENSG00000108691	67.2596	2.13887	0.352918	6.06052	1.35684e-09	2.91885e-07	0.692855	1.1385	0.186776	CCL2	C-C motif chemokine ligand 2
ENSG00000033170	163.239	1.20233	0.198488	6.05742	1.38322e-09	3.31285e-07	0.609711	0.936932	0.154792	FUT8	fucosyltransferase 8
ENSG00000163121	258.219	1.02259	0.168869	6.05555	1.39939e-09	1.27903e-07	1.75154	0.849601	0.140258	NEURL3	neuralized E3 ubiquitin protein ligase 3
ENSG00000119900	309.051	0.996664	0.164612	6.05464	1.40733e-09	1.5762e-07	1.40851	0.83363	0.137916	OGFRL1	opioid growth factor receptor like 1
ENSG00000146457	1650.48	0.509339	0.085042	5.98926	2.10794e-09	1.92661e-07	1.68901	0.484433	0.0808788	WTAP	WT1 associated protein
ENSG00000124102	74.4396	1.9157	0.320124	5.98425	2.17394e-09	4.43426e-07	0.692518	1.10555	0.184675	PI3	peptidase inhibitor 3
ENSG00000137767	1722.02	0.538164	0.090438	5.95064	2.67091e-09	2.38994e-07	1.68901	0.508271	0.0854617	SQOR	sulfide quinone oxidoreductase
ENSG00000087266	311.153	0.919531	0.15463	5.94667	2.73655e-09	3.72044e-07	1.05276	0.786739	0.132069	SH3BP2	SH3 domain binding protein 2
ENSG00000163735	510.336	0.774787	0.131023	5.91337	3.35176e-09	3.45161e-07	1.40851	0.690968	0.116706	CXCL5	C-X-C motif chemokine ligand 5
ENSG00000104312	491.071	0.833848	0.141022	5.91291	3.36113e-09	4.87373e-07	0.955418	0.729411	0.123505	RIPK2	receptor interacting serine/threonine kinase 2
ENSG00000198399	1848.86	0.527454	0.0892124	5.91234	3.37272e-09	2.52345e-07	2.00594	0.499342	0.0844293	ITSN2	intersectin 2
ENSG00000082074	1572.38	-0.578675	0.0979346	-5.9088	3.44616e-09	1.81525e-07	2.95175	-0.54112	0.0916629	FYB1	FYN binding protein 1
ENSG00000075420	642.623	0.677944	0.11474	5.9085	3.4523e-09	1.56419e-07	3.50732	0.619765	0.104899	FNDC3B	fibronectin type III domain containing 3B
ENSG00000126561	277.09	0.959582	0.162886	5.89113	3.83561e-09	5.01535e-07	1.05276	0.806714	0.136927	STAT5A	signal transducer and activator of transcription 5A
ENSG00000111817	387.162	0.86664	0.147539	5.87398	4.25454e-09	4.47963e-07	1.33286	0.75058	0.127702	DSE	dermatan sulfate epimerase
ENSG00000187595	26.5432	2.88474	0.492712	5.85483	4.77498e-09	4.03239e-06	0.137591	1.0565	0.183967	ZNF385C	zinc finger protein 385C
ENSG00000259244	13.335	-6.97793	1.1967	-5.83098	5.51018e-09	2.84755e-06	0.231053	-0.789169	0.157297	RP11-182J1.12
ENSG00000209082	3973.81	0.571776	0.0980822	5.82956	5.55746e-09	3.47574e-07	2.30374	0.53572	0.0917977	MT-TL1
ENSG00000053254	1998.09	-0.535137	0.0921887	-5.8048	6.44428e-09	2.99404e-07	3.18609	-0.505688	0.0869216	FOXN3	forkhead box N3
ENSG00000165449	614.373	-0.673963	0.116191	-5.80047	6.61283e-09	3.0445e-07	3.19337	-0.614577	0.105961	SLC16A9	solute carrier family 16 member 9
ENSG00000173918	58.5417	1.81747	0.313726	5.79319	6.90601e-09	1.28287e-06	0.692518	1.06839	0.183912	C1QTNF1	C1q and TNF related 1
ENSG00000031081	121.433	1.28836	0.22293	5.77922	7.50479e-09	1.17143e-06	0.834083	0.947992	0.16433	ARHGAP31	Rho GTPase activating protein 31
ENSG00000136688	36.2024	2.45748	0.426417	5.76308	8.25929e-09	1.06384e-05	0.0813783	1.08059	0.187108	IL36G	interleukin 36 gamma
ENSG00000109790	2065.55	0.527819	0.0917939	5.75004	8.92199e-09	5.29745e-07	2.30374	0.498045	0.0866008	KLHL5	kelch like family member 5
ENSG00000028137	236.005	2.38367	0.414555	5.74994	8.92742e-09	1.11073e-06	1.05276	0.995571	0.186636	TNFRSF1B	TNF receptor superfamily member 1B
ENSG00000166396	51.8038	1.94624	0.339617	5.73069	1.00021e-08	1.79393e-06	0.692518	1.07512	0.186095	SERPINB7	serpin family B member 7
ENSG00000163739	1098.71	0.776585	0.135631	5.72573	1.0299e-08	4.50711e-07	3.18609	0.700151	0.119875	CXCL1	C-X-C motif chemokine ligand 1
ENSG00000167508	287.351	0.881422	0.154204	5.71593	1.09103e-08	1.02703e-06	1.40851	0.751867	0.1318	MVD	mevalonate diphosphate decarboxylase
ENSG00000164687	743.979	-0.627407	0.109922	-5.70777	1.14466e-08	4.02701e-07	4.04153	-0.577674	0.101187	FABP5	fatty acid binding protein 5
ENSG00000197641	106.931	1.37432	0.240846	5.70621	1.15519e-08	1.73146e-06	0.834083	0.970385	0.169696	SERPINB13	serpin family B member 13
ENSG00000073417	215.898	0.985146	0.173059	5.69254	1.2516e-08	2.41534e-06	0.632717	0.811754	0.142535	PDE8A	phosphodiesterase 8A
ENSG00000280213	435.889	-0.749377	0.132869	-5.63998	1.70072e-08	1.61267e-06	1.33286	-0.664756	0.117943	UCKL1-AS1	UCKL1 antisense RNA 1
ENSG00000081277	909.629	0.624578	0.111057	5.62395	1.86642e-08	8.03495e-07	3.11813	0.574039	0.102089	PKP1	plakophilin 1
ENSG00000268104	681.745	0.673295	0.120427	5.59091	2.25888e-08	8.58642e-07	3.50962	0.609542	0.109141	SLC6A14	solute carrier family 6 member 14
ENSG00000173530	164.242	1.05554	0.189054	5.58327	2.36034e-08	4.26578e-06	0.632717	0.841951	0.150227	TNFRSF10D	TNF receptor superfamily member 10d
ENSG00000144063	661.439	-0.660268	0.118296	-5.58148	2.38479e-08	7.97037e-07	4.04153	-0.601509	0.10752	MALL	mal, T cell differentiation protein like
ENSG00000137807	137.335	1.2114	0.217419	5.5717	2.52263e-08	3.55239e-06	0.834083	0.893741	0.162295	KIF23	kinesin family member 23
ENSG00000167034	269.97	0.925047	0.166214	5.56539	2.61563e-08	3.50495e-06	0.881328	0.772936	0.138789	NKX3-1	NK3 homeobox 1
ENSG00000172575	87.3483	1.65917	0.299168	5.54596	2.92342e-08	3.85643e-06	0.88558	1.0123	0.182267	RASGRP1	RAS guanyl releasing protein 1
ENSG00000006210	835.182	0.612813	0.110904	5.5256	3.28357e-08	1.21157e-06	3.50732	0.562095	0.101967	CX3CL1	C-X3-C motif chemokine ligand 1
ENSG00000196872	923.513	-0.552433	0.100136	-5.5168	3.45221e-08	1.49563e-06	2.95175	-0.515608	0.0934378	CRACDL	CRACD like
ENSG00000171346	2882.13	-0.621978	0.113028	-5.50286	3.73672e-08	2.06727e-06	2.23229	-0.569436	0.103603	KRT15	keratin 15
ENSG00000068971	307.008	0.832161	0.151394	5.49666	3.87046e-08	4.22641e-06	1.05276	0.715241	0.130108	PPP2R5B	protein phosphatase 2 regulatory subunit B'beta
ENSG00000206073	26.0141	2.66539	0.487374	5.46889	4.52868e-08	4.77262e-05	0.0813783	0.992193	0.183928	SERPINB4	serpin family B member 4
ENSG00000164236	57.8112	1.89747	0.347455	5.46104	4.73365e-08	7.46097e-06	0.692518	1.03105	0.186589	ANKRD33B	ankyrin repeat domain 33B
ENSG00000003400	665.008	0.582033	0.107181	5.43037	5.62371e-08	2.1625e-06	3.19337	0.538143	0.0990727	CASP10	caspase 10
ENSG00000101825	107.025	-1.40563	0.259783	-5.41076	6.27572e-08	1.04567e-05	0.632717	-0.931999	0.174875	MXRA5	matrix remodeling associated 5
ENSG00000185567	1497.38	-0.585446	0.108339	-5.40384	6.52304e-08	2.56722e-06	3.06782	-0.536408	0.0999525	AHNAK2	AHNAK nucleoprotein 2
ENSG00000174485	387.734	0.71096	0.132017	5.38537	7.22976e-08	5.68885e-06	1.40851	0.632594	0.117425	DENND4A	DENN domain containing 4A
ENSG00000162654	3246.53	0.549061	0.102209	5.37194	7.78937e-08	4.03278e-06	2.23229	0.507303	0.0951078	GBP4	guanylate binding protein 4
ENSG00000210077	6618.03	0.572645	0.107412	5.33129	9.75172e-08	5.41573e-06	2.00594	0.531181	0.0992632	MT-TV
ENSG00000168916	331.497	-0.754392	0.142125	-5.30794	1.10871e-07	6.94425e-06	1.75154	-0.658304	0.124127	ZNF608	zinc finger protein 608
ENSG00000167695	359.992	0.721876	0.136368	5.29358	1.19944e-07	1.2798e-05	0.955418	0.637781	0.120401	TLCD3A	TLC domain containing 3A
ENSG00000263528	598.068	0.653163	0.123388	5.29357	1.1995e-07	4.27261e-06	3.19337	0.588882	0.111315	IKBKE	inhibitor of nuclear factor kappa B kinase subunit epsilon
ENSG00000069764	576.657	-0.680933	0.12875	-5.28879	1.2313e-07	4.36291e-06	3.19337	-0.609207	0.115101	PLA2G10	phospholipase A2 group X
ENSG00000111424	752.491	0.695899	0.132037	5.27048	1.36066e-07	4.77133e-06	3.19337	0.620469	0.117454	VDR	vitamin D receptor
ENSG00000105835	2455.91	0.572373	0.109185	5.24222	1.58659e-07	7.71891e-06	2.23229	0.526788	0.100643	NAMPT	nicotinamide phosphoribosyltransferase
ENSG00000134121	532.523	-0.665555	0.126967	-5.24196	1.58877e-07	1.22674e-05	1.33286	-0.596959	0.113852	CHL1	cell adhesion molecule L1 like
ENSG00000162645	2539.34	0.509995	0.0973578	5.23836	1.62011e-07	7.84259e-06	2.23229	0.47557	0.0911987	GBP2	guanylate binding protein 2
ENSG00000170477	2486.28	-0.608185	0.116188	-5.2345	1.6543e-07	7.96825e-06	2.23229	-0.551648	0.105936	KRT4	keratin 4
ENSG00000099875	3753.84	0.58151	0.111597	5.21079	1.88039e-07	9.93107e-06	2.00594	0.535112	0.102513	MKNK2	MAPK interacting serine/threonine kinase 2
ENSG00000277997	11.0296	6.36347	1.22379	5.19982	1.99485e-07	0.000136118	0.110745	0.65349	0.146518	RP11-356M6.1
ENSG00000144810	453.535	-0.693428	0.133456	-5.19595	2.03682e-07	1.53612e-05	1.33286	-0.610407	0.118271	COL8A1	collagen type VIII alpha 1 chain
ENSG00000186081	1270.02	-0.6369	0.12329	-5.16586	2.39332e-07	8.03685e-06	3.18609	-0.575307	0.111238	KRT5	keratin 5
ENSG00000163220	7766.75	0.989748	0.191656	5.16417	2.41502e-07	1.11984e-05	2.23229	0.790642	0.151946	S100A9	S100 calcium binding protein A9
ENSG00000139793	546.004	-0.649867	0.12587	-5.163	2.43029e-07	6.63058e-06	4.04153	-0.584735	0.11307	MBNL2	muscleblind like splicing regulator 2
ENSG00000134504	482.132	-0.682884	0.132407	-5.15746	2.5032e-07	1.83134e-05	1.33286	-0.604797	0.11765	KCTD1	potassium channel tetramerization domain containing 1
ENSG00000150961	212.021	0.871542	0.169275	5.14868	2.62324e-07	3.88342e-05	0.598312	0.72109	0.140487	SEC24D	SEC24 homolog D, COPII coat complex component
ENSG00000163032	204.081	-0.993772	0.193446	-5.13722	2.78839e-07	4.11107e-05	0.598312	-0.773778	0.152439	VSNL1	visinin like 1
ENSG00000083799	569.986	0.611552	0.119722	5.10812	3.25386e-07	1.06384e-05	3.19337	0.554844	0.108631	CYLD	CYLD lysine 63 deubiquitinase
ENSG00000216490	91.4477	1.74436	0.342133	5.09847	3.42414e-07	4.67839e-05	0.632717	1.02024	0.18629	IFI30	IFI30 lysosomal thiol reductase
ENSG00000134215	181.402	-0.976054	0.19158	-5.09476	3.49188e-07	4.747e-05	0.633376	-0.771993	0.151609	VAV3	vav guanine nucleotide exchange factor 3
ENSG00000169136	487.367	0.686832	0.134827	5.09417	3.50264e-07	2.51656e-05	1.33286	0.606998	0.11935	ATF5	activating transcription factor 5
ENSG00000112782	248.458	-0.867465	0.170451	-5.08924	3.59509e-07	2.84523e-05	1.19248	-0.710775	0.140953	CLIC5	chloride intracellular channel 5
ENSG00000110080	436.862	0.801419	0.157653	5.08344	3.70664e-07	2.51656e-05	1.40851	0.677172	0.133919	ST3GAL4	ST3 beta-galactoside alpha-2,3-sialyltransferase 4
ENSG00000115806	993.678	0.510925	0.10078	5.0697	3.98451e-07	1.36965e-05	2.95175	0.475983	0.093984	GORASP2	golgi reassembly stacking protein 2
ENSG00000147065	466.722	0.612469	0.120902	5.06582	4.06649e-07	2.86683e-05	1.33286	0.554837	0.109498	MSN	moesin
ENSG00000137460	172.479	0.980717	0.193733	5.06221	4.14415e-07	5.38227e-05	0.632717	0.777576	0.152611	FHDC1	FH2 domain containing 1
ENSG00000144677	567.577	-0.655411	0.129676	-5.05422	4.3215e-07	1.26121e-05	3.50962	-0.586189	0.115768	CTDSPL	CTD small phosphatase like
ENSG00000137462	291.919	0.734971	0.145495	5.05151	4.38329e-07	3.38045e-05	1.19248	0.638025	0.126376	TLR2	toll like receptor 2
ENSG00000280362	13.2583	5.64866	1.11829	5.05116	4.39146e-07	0.000266927	0.110745	0.790162	0.158253	RP11-643A5.3
ENSG00000213145	906.829	-0.655891	0.130282	-5.03439	4.79373e-07	1.56346e-05	3.06782	-0.573403	0.116127	CRIP1	cysteine rich protein 1
ENSG00000158615	595.878	0.796132	0.158496	5.02303	5.08616e-07	1.58627e-05	3.19337	0.677094	0.134433	PPP1R15B	protein phosphatase 1 regulatory subunit 15B
ENSG00000213626	226.701	-0.857231	0.170757	-5.02018	5.16228e-07	6.59577e-05	0.633376	-0.707924	0.141221	LBH	LBH regulator of WNT signaling pathway
ENSG00000163216	60.1404	1.76782	0.352881	5.00966	5.45254e-07	6.59577e-05	0.666643	0.914067	0.186062	SPRR2D	small proline rich protein 2D
ENSG00000241794	120.998	1.21486	0.242518	5.00936	5.46106e-07	5.38227e-05	0.834083	0.856541	0.169175	SPRR2A	small proline rich protein 2A
ENSG00000149428	1116.97	0.522542	0.104535	4.99873	5.77106e-07	1.83134e-05	3.06782	0.484855	0.0969913	HYOU1	hypoxia up-regulated 1
ENSG00000172345	452.518	0.640836	0.12886	4.97313	6.58793e-07	4.32475e-05	1.33286	0.572053	0.115183	STARD5	StAR related lipid transfer domain containing 5
ENSG00000165233	479.46	0.659685	0.132693	4.9715	6.6436e-07	4.79683e-05	1.18138	0.585818	0.117899	CARD19	caspase recruitment domain family member 19
ENSG00000110237	436.307	-0.624087	0.125829	-4.95981	7.05636e-07	5.0229e-05	1.18138	-0.560952	0.113011	ARHGEF17	Rho guanine nucleotide exchange factor 17
ENSG00000026103	248.251	0.810958	0.163801	4.95087	7.38834e-07	5.19003e-05	1.19248	0.680995	0.137481	FAS	Fas cell surface death receptor
ENSG00000163083	144.024	-1.00824	0.204438	-4.93175	8.14978e-07	9.96239e-05	0.633684	-0.773541	0.157194	INHBB	inhibin subunit beta B
ENSG00000164684	395.68	-0.665038	0.135656	-4.90239	9.46763e-07	5.50266e-05	1.40851	-0.585876	0.119859	ZNF704	zinc finger protein 704
ENSG00000128340	326.506	0.784278	0.160931	4.87337	1.09712e-06	7.33719e-05	1.19248	0.664648	0.135844	RAC2	Rac family small GTPase 2
ENSG00000196917	314.943	-0.763063	0.15684	-4.86523	1.14326e-06	6.59477e-05	1.40851	-0.647983	0.133357	HCAR1	hydroxycarboxylic acid receptor 1
ENSG00000197019	801.905	0.5473	0.11265	4.85842	1.18326e-06	3.19469e-05	3.43551	0.50169	0.103314	SERTAD1	SERTA domain containing 1
ENSG00000175318	205.634	-0.933264	0.192232	-4.85489	1.20453e-06	0.00014749	0.598312	-0.728845	0.151862	GRAMD2A	GRAM domain containing 2A
ENSG00000123908	911.168	0.508355	0.104834	4.84913	1.24005e-06	3.37857e-05	3.3899	0.470708	0.0972227	AGO2	argonaute RISC catalytic component 2
ENSG00000196935	777.569	-0.599488	0.123947	-4.83665	1.32048e-06	3.70817e-05	3.19337	-0.535879	0.111681	SRGAP1	SLIT-ROBO Rho GTPase activating protein 1
ENSG00000176915	740.832	0.520957	0.10775	4.83485	1.33244e-06	3.52134e-05	3.43551	0.481086	0.0995233	ANKLE2	ankyrin repeat and LEM domain containing 2
ENSG00000256870	163.053	0.961467	0.199192	4.82684	1.38715e-06	0.000164998	0.609711	0.747676	0.155155	SLC5A8	solute carrier family 5 member 8
ENSG00000134258	678.703	-0.521782	0.108569	-4.80602	1.53967e-06	3.47399e-05	4.04153	-0.481408	0.100141	VTCN1	V-set domain containing T cell activation inhibitor 1
ENSG00000085552	452.234	-0.660109	0.137905	-4.78668	1.69563e-06	9.35882e-05	1.40851	-0.580102	0.121397	IGSF9	immunoglobulin superfamily member 9
ENSG00000152642	289.129	-0.805441	0.168873	-4.7695	1.84681e-06	0.000101204	1.40851	-0.663392	0.14024	GPD1L	glycerol-3-phosphate dehydrogenase 1 like
ENSG00000160606	816.458	0.569829	0.119716	4.75983	1.9376e-06	4.79683e-05	3.43551	0.517391	0.108622	TLCD1	TLC domain containing 1
ENSG00000198792	648.056	0.515755	0.108475	4.75459	1.98848e-06	4.88636e-05	3.43551	0.475871	0.10009	TMEM184B	transmembrane protein 184B
ENSG00000167183	593.175	-0.581234	0.122544	-4.74307	2.10507e-06	4.52081e-05	4.04153	-0.523676	0.110671	PRR15L	proline rich 15 like
ENSG00000142961	312.436	0.702825	0.148272	4.74012	2.13593e-06	0.000174011	0.881328	0.605147	0.128155	MOB3C	MOB kinase activator 3C
ENSG00000248905	265.795	-0.803622	0.169547	-4.73982	2.13911e-06	0.000136029	1.19248	-0.663837	0.140593	FMN1	formin 1
ENSG00000172331	740.281	0.545991	0.115453	4.7291	2.25512e-06	5.3411e-05	3.50962	0.500287	0.105442	BPGM	bisphosphoglycerate mutase
ENSG00000166106	122.08	-1.13312	0.240332	-4.71481	2.41932e-06	0.000192091	0.88558	-0.791529	0.169875	ADAMTS15	ADAM metallopeptidase with thrombospondin type 1 motif 15
ENSG00000145743	527.569	-0.572495	0.121538	-4.71042	2.47208e-06	0.000139666	1.33286	-0.517766	0.109932	FBXL17	F-box and leucine rich repeat protein 17
ENSG00000104213	21.201	2.66176	0.567892	4.68708	2.77132e-06	0.00169975	0.0813783	0.76949	0.177098	PDGFRL	platelet derived growth factor receptor like
ENSG00000100644	659.348	0.520069	0.11103	4.68402	2.81296e-06	7.05092e-05	3.19337	0.478286	0.102072	HIF1A	hypoxia inducible factor 1 subunit alpha
ENSG00000198553	546.046	-0.553713	0.118613	-4.66823	3.038e-06	7.559e-05	3.19337	-0.503839	0.10776	KCNRG	potassium channel regulator
ENSG00000133056	345.595	0.635773	0.136231	4.66686	3.05836e-06	0.00018265	1.19248	0.562145	0.120312	PIK3C2B	phosphatidylinositol-4-phosphate 3-kinase catalytic subunit type 2 beta
ENSG00000158517	132.523	0.988918	0.21209	4.66272	3.12056e-06	0.000316569	0.632717	0.75221	0.159873	NCF1	neutrophil cytosolic factor 1
ENSG00000166689	373.129	-0.622149	0.13351	-4.65994	3.16306e-06	0.000189101	1.18138	-0.552104	0.118411	PLEKHA7	pleckstrin homology domain containing A7
ENSG00000179151	349.404	0.682753	0.14668	4.6547	3.24458e-06	0.000192091	1.18138	0.591758	0.127182	EDC3	enhancer of mRNA decapping 3
ENSG00000154930	577.129	-0.567315	0.121969	-4.6513	3.29853e-06	7.5731e-05	3.43551	-0.513356	0.110258	ACSS1	acyl-CoA synthetase short chain family member 1
ENSG00000128228	850.761	0.601706	0.129436	4.64868	3.34068e-06	7.64198e-05	3.43551	0.535678	0.11564	SDF2L1	stromal cell derived factor 2 like 1
ENSG00000165389	395.605	0.623014	0.13438	4.63622	3.54832e-06	0.000188639	1.33286	0.550865	0.119041	SPTSSA	serine palmitoyltransferase small subunit A
ENSG00000198431	759.175	0.663581	0.143169	4.63495	3.57024e-06	7.97092e-05	3.50732	0.581733	0.1249	TXNRD1	thioredoxin reductase 1
ENSG00000197930	2072.85	0.552001	0.11915	4.63283	3.60706e-06	0.000123399	2.23229	0.501731	0.108218	ERO1A	endoplasmic reticulum oxidoreductase 1 alpha
ENSG00000186594	284.995	0.706876	0.153229	4.6132	3.96524e-06	0.000196265	1.40851	0.607427	0.131221	MIR22HG	MIR22 host gene
ENSG00000249992	65.3137	1.35656	0.294094	4.61267	3.97522e-06	0.000375724	0.666643	0.833332	0.181695	TMEM158	transmembrane protein 158
ENSG00000131979	112.824	1.07478	0.233082	4.61116	4.00431e-06	0.000310311	0.834083	0.77233	0.167878	GCH1	GTP cyclohydrolase 1
ENSG00000103319	271.902	-0.729154	0.158407	-4.60304	4.16361e-06	0.000309395	0.881328	-0.617375	0.134281	EEF2K	eukaryotic elongation factor 2 kinase
ENSG00000099840	270.265	0.7047	0.15439	4.56442	5.00885e-06	0.000277971	1.19248	0.606561	0.131842	IZUMO4	IZUMO family member 4
ENSG00000184454	187.824	0.802809	0.175912	4.56369	5.02612e-06	0.000491167	0.633684	0.657943	0.144079	NCMAP	non-compact myelin associated protein
ENSG00000118407	528.169	-0.52983	0.116536	-4.54648	5.45493e-06	0.000272155	1.33286	-0.482783	0.106214	FILIP1	filamin A interacting protein 1
ENSG00000027697	245.971	0.721564	0.158888	4.54134	5.58986e-06	0.000266927	1.40851	0.612545	0.134575	IFNGR1	interferon gamma receptor 1
ENSG00000114993	418.063	0.589962	0.129956	4.5397	5.63356e-06	0.000310311	1.18138	0.526291	0.116001	RTKN	rhotekin
ENSG00000169851	395.516	-0.673704	0.148462	-4.53787	5.68244e-06	0.000310311	1.18138	-0.580761	0.128256	PCDH7	protocadherin 7
ENSG00000123685	53.997	1.60967	0.355012	4.53412	5.78447e-06	0.000512844	0.692518	0.844499	0.187009	BATF3	basic leucine zipper ATF-like transcription factor 3
ENSG00000168234	669.624	0.504364	0.112009	4.5029	6.70315e-06	0.000140689	3.50962	0.463894	0.10282	TTC39C	tetratricopeptide repeat domain 39C
ENSG00000196912	795.432	0.648048	0.143927	4.5026	6.71257e-06	0.000140689	3.50732	0.560405	0.125416	ANKRD36B	ankyrin repeat domain 36B
ENSG00000135919	109.708	1.13508	0.252502	4.49532	6.94663e-06	0.000553962	0.757019	0.77368	0.173433	SERPINE2	serpin family E member 2
ENSG00000113657	325.108	-0.646749	0.143891	-4.49473	6.96586e-06	0.000266927	1.75154	-0.563593	0.12533	DPYSL3	dihydropyrimidinase like 3
ENSG00000151012	523.402	0.575207	0.128036	4.49256	7.03719e-06	0.000318518	1.40851	0.513452	0.114645	SLC7A11	solute carrier family 7 member 11
ENSG00000131203	988.495	0.509932	0.113638	4.48732	7.21241e-06	0.000174859	2.95175	0.463302	0.104047	IDO1	indoleamine 2,3-dioxygenase 1
ENSG00000234771	228.308	0.778492	0.174066	4.4724	7.73479e-06	0.000733075	0.609711	0.644007	0.14309	SLC25A25-AS1
ENSG00000168884	498.517	0.578517	0.12944	4.4694	7.84381e-06	0.000372908	1.33286	0.516813	0.115643	TNIP2	TNFAIP3 interacting protein 2
ENSG00000168264	1542.73	-0.510748	0.114511	-4.46027	8.18572e-06	0.00018265	3.18609	-0.465793	0.104729	IRF2BP2	interferon regulatory factor 2 binding protein 2
ENSG00000145819	350.903	0.665787	0.14938	4.45699	8.31176e-06	0.000372908	1.40851	0.572819	0.128881	ARHGAP26	Rho GTPase activating protein 26
ENSG00000109320	857.293	0.548402	0.123278	4.4485	8.64714e-06	0.000156218	4.04153	0.495997	0.111244	NFKB1	nuclear factor kappa B subunit 1
ENSG00000197063	702.499	0.571352	0.128493	4.44657	8.72514e-06	0.000157096	4.04153	0.513856	0.114973	MAFG	MAF bZIP transcription factor G
ENSG00000007171	26.7251	2.11978	0.480211	4.41426	1.01354e-05	0.00201415	0.239693	0.791235	0.184	NOS2	nitric oxide synthase 2
ENSG00000131746	291.486	-0.654477	0.148687	-4.4017	1.07405e-05	0.000385248	1.75154	-0.565485	0.128374	TNS4	tensin 4
ENSG00000169515	288.871	-0.723753	0.164442	-4.40127	1.07617e-05	0.000546333	1.19248	-0.602704	0.13762	CCDC8	coiled-coil domain containing 8
ENSG00000107771	602.656	0.512657	0.11673	4.39182	1.12408e-05	0.000219878	3.50962	0.467663	0.106408	CCSER2	coiled-coil serine rich protein 2
ENSG00000256812	122.754	-1.01515	0.23211	-4.37356	1.22237e-05	0.000826971	0.834083	-0.724	0.167359	CAPNS2	calpain small subunit 2
ENSG00000026036	144.969	0.873914	0.200042	4.36866	1.25011e-05	0.00108377	0.632717	0.681554	0.155544	RTEL1-TNFRSF6B	RTEL1-TNFRSF6B readthrough (NMD candidate)
ENSG00000183840	193.269	-0.75487	0.173339	-4.35487	1.33148e-05	0.00118286	0.609711	-0.621321	0.142616	GPR39	G protein-coupled receptor 39
ENSG00000182175	121.321	-1.05067	0.241896	-4.34346	1.40254e-05	0.00119469	0.632717	-0.730374	0.170373	RGMA	repulsive guidance molecule BMP co-receptor a
ENSG00000129194	222.832	0.712714	0.164485	4.333	1.47092e-05	0.00123751	0.632717	0.595604	0.137681	SOX15	SRY-box transcription factor 15
ENSG00000119714	32.277	1.93686	0.447515	4.32802	1.50453e-05	0.00694894	0.0813783	0.810974	0.185712	GPR68	G protein-coupled receptor 68
ENSG00000165188	679.322	0.573383	0.132574	4.325	1.52531e-05	0.000286553	3.50732	0.50869	0.117831	RNF183	ring finger protein 183
ENSG00000173898	383.528	-0.60533	0.14039	-4.31178	1.61948e-05	0.000944159	0.955418	-0.530919	0.123056	SPTBN2	spectrin beta, non-erythrocytic 2
ENSG00000115461	395.432	-0.688355	0.159822	-4.30702	1.65469e-05	0.000725146	1.33286	-0.57895	0.135169	IGFBP5	insulin like growth factor binding protein 5
ENSG00000075618	741.258	0.549605	0.127783	4.30106	1.6998e-05	0.000277971	4.04153	0.490455	0.114474	FSCN1	fascin actin-bundling protein 1
ENSG00000075213	539.761	-0.512	0.119157	-4.29685	1.73246e-05	0.000316569	3.50962	-0.465137	0.108174	SEMA3A	semaphorin 3A
ENSG00000136155	358.51	-0.593789	0.138947	-4.27348	1.92445e-05	0.000821168	1.33286	-0.520642	0.122071	SCEL	sciellin
ENSG00000128683	161.544	0.903318	0.212042	4.26009	2.04344e-05	0.00163081	0.632717	0.680368	0.160539	GAD1	glutamate decarboxylase 1
ENSG00000089060	381.847	0.572463	0.134667	4.25095	2.12869e-05	0.00119781	0.955418	0.508078	0.119245	SLC8B1	solute carrier family 8 member B1
ENSG00000008513	404.269	0.599203	0.141095	4.24679	2.16857e-05	0.00121646	0.955418	0.524003	0.123563	ST3GAL1	ST3 beta-galactoside alpha-2,3-sialyltransferase 1
ENSG00000079156	378.027	-0.557202	0.131555	-4.23552	2.28027e-05	0.000906431	1.40851	-0.495279	0.117049	OSBPL6	oxysterol binding protein like 6
ENSG00000141401	268.224	-0.801702	0.189664	-4.22696	2.36869e-05	0.00139628	0.881328	-0.638384	0.150879	IMPA2	inositol monophosphatase 2
ENSG00000118515	501.024	0.535604	0.126849	4.22238	2.41732e-05	0.00111955	1.18138	0.481695	0.113807	SGK1	serum/glucocorticoid regulated kinase 1
ENSG00000157404	133.472	0.871054	0.206501	4.21816	2.46308e-05	0.00150385	0.834083	0.670544	0.158258	KIT	KIT proto-oncogene, receptor tyrosine kinase
ENSG00000130584	136.851	0.896272	0.213291	4.2021	2.64449e-05	0.00199843	0.632717	0.676487	0.160998	ZBTB46	zinc finger and BTB domain containing 46
ENSG00000143315	504.554	-0.533563	0.127133	-4.19689	2.70601e-05	0.00145395	0.955418	-0.477219	0.113967	PIGM	phosphatidylinositol glycan anchor biosynthesis class M
ENSG00000116574	296.333	-0.62769	0.149638	-4.19472	2.73213e-05	0.00135478	1.05276	-0.541132	0.128981	RHOU	ras homolog family member U
ENSG00000168077	502.693	-0.522618	0.124616	-4.19382	2.74296e-05	0.00107252	1.40851	-0.470688	0.11217	SCARA3	scavenger receptor class A member 3
ENSG00000105339	318.299	0.597564	0.143421	4.16651	3.09299e-05	0.00135478	1.19248	0.521219	0.125088	DENND3	DENN domain containing 3
ENSG00000163218	47.9405	1.49547	0.359484	4.16003	3.18205e-05	0.00225239	0.666643	0.760592	0.187166	PGLYRP4	peptidoglycan recognition protein 4
ENSG00000104783	438.239	0.530652	0.128059	4.14381	3.41579e-05	0.000871896	2.2049	0.474896	0.11458	KCNN4	potassium calcium-activated channel subfamily N member 4
ENSG00000154642	385.015	0.61271	0.147894	4.14291	3.42921e-05	0.00087305	2.2049	0.528532	0.127955	C21orf91	chromosome 21 open reading frame 91
ENSG00000076864	40.847	1.5697	0.379559	4.13558	3.54052e-05	0.00911678	0.137591	0.784731	0.187458	RAP1GAP	RAP1 GTPase activating protein
ENSG00000288398	275.41	-0.618978	0.149702	-4.13473	3.55372e-05	0.00194519	0.881328	-0.53286	0.128986	RP4-733M16.8
ENSG00000170145	346.607	0.662886	0.160349	4.13403	3.56452e-05	0.00181233	0.955418	0.56482	0.135516	SIK2	salt inducible kinase 2
ENSG00000181026	404.189	0.538324	0.130431	4.12727	3.67099e-05	0.00135728	1.40851	0.480119	0.116334	AEN	apoptosis enhancing nuclease
ENSG00000120889	692.998	0.522364	0.126582	4.12668	3.68046e-05	0.000637822	3.43551	0.470437	0.113618	TNFRSF10B	TNF receptor superfamily member 10b
ENSG00000135604	101.151	1.11293	0.269697	4.12659	3.68181e-05	0.00265319	0.632717	0.729612	0.177401	STX11	syntaxin 11
ENSG00000127561	31.4929	1.82842	0.443526	4.12247	3.74825e-05	0.00970504	0.134686	0.739111	0.185498	SYNGR3	synaptogyrin 3
ENSG00000110395	342.826	0.566413	0.137681	4.11395	3.88945e-05	0.00180355	1.05276	0.499189	0.121304	CBL	Cbl proto-oncogene
ENSG00000152484	292.467	0.620496	0.151132	4.10565	4.03171e-05	0.00185576	1.05276	0.535489	0.129971	USP12	ubiquitin specific peptidase 12
ENSG00000112299	224.553	0.710787	0.173244	4.10282	4.08148e-05	0.00297071	0.609711	0.581732	0.142692	VNN1	vanin 1
ENSG00000119411	553.454	0.5012	0.122766	4.08255	4.45435e-05	0.000747235	3.43551	0.452939	0.110871	BSPRY	B-box and SPRY domain containing
ENSG00000153406	452.568	-0.529007	0.129693	-4.07891	4.52479e-05	0.00169834	1.33286	-0.470935	0.115771	NMRAL1	NmrA like redox sensor 1
ENSG00000272449	124.572	0.897243	0.220147	4.07565	4.58864e-05	0.0027235	0.757019	0.662415	0.163532	RP3-395M20.12
ENSG00000283646	30.0554	-1.95789	0.482096	-4.0612	4.88214e-05	0.0119391	0.134686	-0.736069	0.184351	LINC02009	long intergenic non-protein coding RNA 2009
ENSG00000164211	139.94	0.819026	0.201827	4.05806	4.94813e-05	0.00290666	0.757019	0.635088	0.156376	STARD4	StAR related lipid transfer domain containing 4
ENSG00000011638	537.928	0.553912	0.136641	4.05378	5.03971e-05	0.000818844	3.50962	0.491441	0.120597	TMEM159	lipid droplet assembly factor 1
ENSG00000147041	147.399	-0.861059	0.213195	-4.03883	5.37184e-05	0.00384999	0.598312	-0.648781	0.16071	SYTL5	synaptotagmin like 5
ENSG00000171617	220.221	-0.700506	0.173549	-4.03636	5.42858e-05	0.00368812	0.633684	-0.578952	0.142751	ENC1	ectodermal-neural cortex 1
ENSG00000168062	359.415	0.610087	0.151333	4.03141	5.54428e-05	0.00199631	1.33286	0.525299	0.129727	BATF2	basic leucine zipper ATF-like transcription factor 2
ENSG00000260806	351.755	-0.55081	0.136641	-4.03106	5.5526e-05	0.00199631	1.33286	-0.485876	0.120511	PAPOLA-DT
ENSG00000167157	313.109	0.637997	0.158895	4.01521	5.93923e-05	0.00232987	1.19248	0.538064	0.134651	PRRX2	paired related homeobox 2
ENSG00000147642	194.961	-0.697392	0.174146	-4.00464	6.21122e-05	0.0042932	0.609711	-0.573597	0.143074	SYBU	syntabulin
ENSG00000149289	170.301	0.753794	0.188375	4.00157	6.29238e-05	0.00419968	0.633684	0.601417	0.150275	ZC3H12C	zinc finger CCCH-type containing 12C
ENSG00000218416	123.89	-0.850079	0.212756	-3.99556	6.45412e-05	0.00320139	0.88558	-0.640503	0.160612	AC110619.2	GPC1 antisense RNA 1
ENSG00000101004	196.138	-0.695242	0.174153	-3.99213	6.54819e-05	0.00434702	0.633376	-0.57219	0.143088	NINL	ninein like
ENSG00000104055	26.8684	1.82554	0.457949	3.98633	6.71034e-05	0.0155152	0.134686	0.727395	0.184897	TGM5	transglutaminase 5
ENSG00000141655	210.703	0.684678	0.17199	3.98091	6.86528e-05	0.00453107	0.633376	0.566318	0.142044	TNFRSF11A	TNF receptor superfamily member 11a
ENSG00000250509	15.6114	2.43403	0.612003	3.97715	6.97447e-05	0.0102629	0.231294	0.665857	0.171675	CTC-573N18.1
ENSG00000107968	476.201	1.52232	0.385259	3.95142	7.76883e-05	0.0035359	0.955418	0.748385	0.187398	MAP3K8	mitogen-activated protein kinase kinase kinase 8
ENSG00000268812	98.099	0.92335	0.233931	3.9471	7.9102e-05	0.00506927	0.632717	0.661528	0.168157	LIF-AS2	LIF antisense RNA 2
ENSG00000260272	4280.06	1.39694	0.354005	3.94609	7.94378e-05	0.00171712	2.30374	0.7044	0.187151	RP11-20I23.1
ENSG00000172478	271.288	-0.638728	0.162264	-3.93636	8.2728e-05	0.00223362	1.75154	-0.538316	0.136556	MAB21L4	mab-21 like 4
ENSG00000144476	212.487	0.895754	0.228516	3.91987	8.85966e-05	0.00558796	0.633376	0.672621	0.166448	ACKR3	atypical chemokine receptor 3
ENSG00000103642	211.944	0.647938	0.165616	3.91229	9.14245e-05	0.00572121	0.633684	0.541244	0.138515	LACTB	lactamase beta
ENSG00000183780	17.1834	2.25925	0.577538	3.91186	9.15873e-05	0.0184389	0.147053	0.662525	0.174402	SLC35F3	solute carrier family 35 member F3
ENSG00000178401	73.2326	-1.07962	0.276356	-3.90663	9.35935e-05	0.0294685	0.0813783	-0.697917	0.178628	DNAJC22	DnaJ heat shock protein family (Hsp40) member C22
ENSG00000106351	182.018	0.717133	0.184273	3.89168	9.95521e-05	0.00610955	0.633376	0.577089	0.14836	AGFG2	ArfGAP with FG repeats 2
ENSG00000140961	155.423	0.737306	0.189547	3.88983	0.000100314	0.00613134	0.633684	0.590239	0.150815	OSGIN1	oxidative stress induced growth inhibitor 1
ENSG00000108984	60.3929	-1.19656	0.307782	-3.88767	0.00010121	0.00592265	0.666643	-0.718681	0.183054	MAP2K6	mitogen-activated protein kinase kinase 6
ENSG00000140511	208.294	0.698693	0.180054	3.88046	0.00010426	0.00631431	0.632717	0.5699	0.146248	HAPLN3	hyaluronan and proteoglycan link protein 3
ENSG00000134531	638.224	-0.544294	0.141035	-3.85928	0.000113721	0.0016637	3.43551	-0.475068	0.123519	EMP1	epithelial membrane protein 1
ENSG00000028116	396.741	0.507278	0.13214	3.83895	0.00012356	0.00520479	0.955418	0.452029	0.117513	VRK2	VRK serine/threonine kinase 2
ENSG00000163545	185.118	-0.744353	0.194316	-3.83064	0.000127813	0.00752701	0.632717	-0.58643	0.153008	NUAK2	NUAK family kinase 2
ENSG00000176381	91.3177	-0.95114	0.248369	-3.82954	0.000128383	0.00573828	0.88558	-0.65712	0.172242	PRR18	proline rich 18
ENSG00000182484.15_PAR_Y	235.446	12.007	3.14248	3.82088	0.000132978	0.00401652	1.40851	0.0133506	0.0459398	WASH6P
ENSG00000197122	453.019	0.529082	0.139057	3.80479	0.000141925	0.00493185	1.18138	0.465633	0.12223	SRC	SRC proto-oncogene, non-receptor tyrosine kinase
ENSG00000186951	387.917	0.527204	0.138595	3.80393	0.000142421	0.00585751	0.955418	0.464165	0.121918	PPARA	peroxisome proliferator activated receptor alpha
ENSG00000170681	47.7117	1.32559	0.348607	3.80253	0.000143224	0.00752701	0.707802	0.708786	0.186832	CAVIN4	caveolae associated protein 4
ENSG00000198759	16.8153	-2.33835	0.616446	-3.79328	0.000148668	0.0189197	0.231053	-0.613881	0.171734	EGFL6	EGF like domain multiple 6
ENSG00000135678	316.653	0.591232	0.15594	3.79141	0.000149793	0.00565275	1.05276	0.512129	0.132733	CPM	carboxypeptidase M
ENSG00000110944	229.05	1.43961	0.381271	3.77581	0.00015949	0.00470614	1.40851	0.763148	0.18745	IL23A	interleukin 23 subunit alpha
ENSG00000166128	249.011	0.74034	0.196457	3.76846	0.000164259	0.00483196	1.40851	0.581444	0.154091	RAB8B	RAB8B, member RAS oncogene family
ENSG00000280187	113.087	-0.862244	0.228831	-3.76804	0.000164532	0.00794789	0.757019	-0.621917	0.166379	CTC-351M12.1
ENSG00000166016	89.4382	1.01148	0.269684	3.75059	0.000176416	0.00970504	0.632717	0.662935	0.177374	ABTB2	ankyrin repeat and BTB domain containing 2
ENSG00000134398	378.697	-0.650127	0.173506	-3.747	0.000178962	0.00512309	1.40851	-0.53071	0.142815	ERN2	endoplasmic reticulum to nucleus signaling 2
ENSG00000110852	123.018	-0.909981	0.243334	-3.73964	0.000184285	0.00803182	0.834083	-0.662265	0.170685	CLEC2B	C-type lectin domain family 2 member B
ENSG00000276644	28.553	-1.66479	0.445492	-3.73697	0.00018625	0.0217812	0.239693	-0.692768	0.18574	DACH1	dachshund family transcription factor 1
ENSG00000119698	42.7014	1.3466	0.361423	3.72582	0.000194682	0.00974431	0.692518	0.683745	0.187244	PPP4R4	protein phosphatase 4 regulatory subunit 4
ENSG00000100994	529.325	-0.515806	0.138564	-3.72251	0.000197255	0.00384384	2.2049	-0.452177	0.121871	PYGB	glycogen phosphorylase B
ENSG00000112320	162.474	-0.732627	0.196824	-3.72225	0.000197455	0.0105297	0.633376	-0.570721	0.154051	SOBP	sine oculis binding protein homolog
ENSG00000159231	153.267	0.757053	0.203725	3.71606	0.000202352	0.0107075	0.633376	0.577954	0.157147	CBR3	carbonyl reductase 3
ENSG00000198003	245.581	-0.61245	0.166075	-3.68779	0.000226214	0.00788445	1.05276	-0.514483	0.138686	ODAD3	outer dynein arm docking complex subunit 3
ENSG00000124882	279.301	0.714501	0.19376	3.68755	0.000226421	0.00712422	1.19248	0.574053	0.152825	EREG	epiregulin
ENSG00000131196	158.579	0.752263	0.204037	3.6869	0.000227005	0.0118428	0.633684	0.577273	0.157297	NFATC1	nuclear factor of activated T cells 1
ENSG00000138101	177.219	-0.664984	0.180831	-3.67738	0.000235645	0.0121675	0.633376	-0.540482	0.146484	DTNB	dystrobrevin beta
ENSG00000214960	58.3533	-1.10596	0.301778	-3.66483	0.000247505	0.011591	0.707802	-0.671131	0.182601	CRPPA	CDP-L-ribitol pyrophosphorylase A
ENSG00000106080	282.468	0.541695	0.147845	3.66395	0.000248355	0.00974431	0.881328	0.46893	0.1279	FKBP14	FKBP prolyl isomerase 14
ENSG00000130054	38.7229	1.49663	0.408948	3.65971	0.000252504	0.0613527	0.0813783	0.654814	0.186964	FAM155B	NALCN channel auxiliary factor 2
ENSG00000111961	292.946	-0.54922	0.150208	-3.6564	0.000255783	0.00575924	1.75154	-0.472705	0.129355	SASH1	SAM and SH3 domain containing 1
ENSG00000125726	241.133	0.612238	0.167531	3.65448	0.000257707	0.00689201	1.40851	0.519168	0.139439	CD70	CD70 molecule
ENSG00000271303	327.457	0.556608	0.152445	3.65121	0.000261009	0.00797706	1.19248	0.480021	0.130795	SRXN1	sulfiredoxin 1
ENSG00000259925	141.005	-0.779731	0.213579	-3.65078	0.000261442	0.0101062	0.88558	-0.584562	0.160976	CTA-363E6.2
ENSG00000215160	115.758	-0.835132	0.228899	-3.64848	0.000263795	0.0133688	0.632717	-0.60475	0.166252	OR7E122P
ENSG00000285744	39.5216	1.35964	0.373843	3.63692	0.000275918	0.0448348	0.134686	0.672956	0.18744	RP11-115D10.1
ENSG00000168071	296.07	0.525616	0.14457	3.63571	0.000277213	0.0105885	0.881328	0.45816	0.125803	CCDC88B	coiled-coil domain containing 88B
ENSG00000103044	70.5304	1.06728	0.293859	3.63193	0.000281311	0.0130578	0.692855	0.661801	0.181856	HAS3	hyaluronan synthase 3
ENSG00000150551	210.763	-0.737836	0.203743	-3.62141	0.000293006	0.0146057	0.632717	-0.570204	0.156884	LYPD1	LY6/PLAUR domain containing 1
ENSG00000125398	383.875	-0.572266	0.158233	-3.6166	0.000298492	0.00812075	1.33286	-0.481453	0.134232	SOX9	SRY-box transcription factor 9
ENSG00000161638	41.0846	1.38065	0.382178	3.61259	0.000303158	0.0692866	0.0813783	0.711238	0.187446	ITGA5	integrin subunit alpha 5
ENSG00000076356	247.757	-0.691271	0.192119	-3.59813	0.000320508	0.00944509	1.19248	-0.53846	0.152019	PLXNA2	plexin A2
ENSG00000115255	188.971	-0.68724	0.19111	-3.59605	0.00032309	0.0157718	0.633376	-0.542861	0.151519	REEP6	receptor accessory protein 6
ENSG00000163734	276.099	0.650161	0.18082	3.59562	0.00032362	0.0104459	1.05276	0.528236	0.146671	CXCL3	C-X-C motif chemokine ligand 3
ENSG00000145623	332.686	0.576607	0.160491	3.59277	0.000327184	0.0105278	1.05276	0.487473	0.135568	OSMR	oncostatin M receptor
ENSG00000105327	1890.55	0.810528	0.226015	3.58616	0.000335583	0.0058858	2.23229	0.60057	0.165767	BBC3	BCL2 binding component 3
ENSG00000074410	368.1	0.600987	0.168268	3.5716	0.000354807	0.0121675	0.955418	0.509701	0.140011	CA12	carbonic anhydrase 12
ENSG00000205436	33.7985	1.48844	0.417009	3.56932	0.000357905	0.0787643	0.0813783	0.654258	0.186706	EXOC3L4	exocyst complex component 3 like 4
ENSG00000215182	228.891	0.753075	0.211304	3.56393	0.00036534	0.00917469	1.40851	0.560426	0.160227	MUC5AC	mucin 5AC, oligomeric mucus/gel-forming
ENSG00000152402	16.153	-2.30544	0.649049	-3.55203	0.000382269	0.0384063	0.231053	-0.567022	0.169774	GUCY1A2	guanylate cyclase 1 soluble subunit alpha 2
ENSG00000180155	150.262	-0.774297	0.218163	-3.54917	0.000386454	0.0181545	0.633684	-0.585884	0.162651	LYNX1	Ly6/neurotoxin 1
ENSG00000196814	132.393	-0.80382	0.22655	-3.5481	0.000388024	0.0142585	0.86688	-0.582009	0.165649	MVB12B	multivesicular body subunit 12B
ENSG00000248144	62.7693	-1.10361	0.31129	-3.54526	0.000392224	0.0168678	0.707802	-0.649431	0.183756	ADH1C	alcohol dehydrogenase 1C (class I), gamma polypeptide
ENSG00000096968	329.336	0.537697	0.151693	3.54465	0.000393138	0.0121675	1.05276	0.461052	0.130324	JAK2	Janus kinase 2
ENSG00000164520	289.797	-0.521907	0.147453	-3.53948	0.000400915	0.0123765	1.05276	-0.449232	0.12749	RAET1E	retinoic acid early transcript 1E
ENSG00000074527	267.763	-0.635192	0.179921	-3.53039	0.00041495	0.011552	1.19248	-0.50752	0.14607	NTN4	netrin 4
ENSG00000117009	49.3583	1.13877	0.323151	3.52397	0.00042514	0.0179298	0.707802	0.651712	0.185175	KMO	kynurenine 3-monooxygenase
ENSG00000184867	209.888	0.648208	0.183978	3.52329	0.000426222	0.0195338	0.632717	0.526886	0.148159	ARMCX2	armadillo repeat containing X-linked 2
ENSG00000081181	36.613	1.39762	0.396886	3.52147	0.000429156	0.0890414	0.0813783	0.666895	0.187295	ARG2	arginase 2
ENSG00000135925	216.385	-0.676217	0.192956	-3.50451	0.000457445	0.0212951	0.609711	-0.536028	0.152411	WNT10A	Wnt family member 10A
ENSG00000117507	45.7574	-1.37592	0.393957	-3.49257	0.0004784	0.020515	0.666643	-0.659173	0.187403	FMO6P	flavin containing dimethylaniline monoxygenase 6, pseudogene
ENSG00000059728	352.46	0.604893	0.174435	3.46772	0.000524892	0.0167465	0.955418	0.497935	0.143316	MXD1	MAX dimerization protein 1
ENSG00000112118	308.732	-0.533782	0.154311	-3.45912	0.000541934	0.0144226	1.19248	-0.451733	0.131842	MCM3	minichromosome maintenance complex component 3
ENSG00000177374	45.6934	1.20277	0.347729	3.45894	0.000542305	0.0218345	0.692855	0.650108	0.186747	HIC1	HIC ZBTB transcriptional repressor 1
ENSG00000048540	232.381	-0.639003	0.184864	-3.4566	0.000547029	0.0105299	1.75154	-0.515512	0.148587	LMO3	LIM domain only 3
ENSG00000178363	99.1143	-0.881755	0.256196	-3.44171	0.000578042	0.0199171	0.834083	-0.59757	0.173409	CALML3	calmodulin like 3
ENSG00000044574	10370.5	0.688006	0.200417	3.43287	0.000597237	0.0101653	2.00594	0.532114	0.155875	HSPA5	heat shock protein family A (Hsp70) member 5
ENSG00000086696	15.0303	2.12079	0.620463	3.41807	0.00063066	0.0653692	0.185834	0.573136	0.170811	HSD17B2	hydroxysteroid 17-beta dehydrogenase 2
ENSG00000253522	101.934	0.811156	0.237444	3.41619	0.000635031	0.0214809	0.834083	0.583362	0.169175	MIR3142HG	MIR3142 host gene
ENSG00000116106	275.574	-0.573943	0.168321	-3.4098	0.000650095	0.0210312	0.881328	-0.467342	0.139888	EPHA4	EPH receptor A4
ENSG00000120217	147.654	0.734393	0.215898	3.40158	0.000669979	0.0286124	0.609711	0.549751	0.16172	CD274	CD274 molecule
ENSG00000163590	140.599	-0.70185	0.206406	-3.40034	0.00067301	0.0214713	0.88558	-0.536555	0.158206	PPM1L	protein phosphatase, Mg2+/Mn2+ dependent 1L
ENSG00000160094	252.673	-0.542433	0.159951	-3.39124	0.000695764	0.0128325	1.75154	-0.461088	0.135234	ZNF362	zinc finger protein 362
ENSG00000028277	106.877	0.834033	0.246222	3.38732	0.000705788	0.0224724	0.86688	0.598675	0.171775	POU2F2	POU class 2 homeobox 2
ENSG00000169302	18.0834	-1.98796	0.587919	-3.38134	0.000721319	0.0846731	0.147053	-0.561386	0.173802	STK32A	serine/threonine kinase 32A
ENSG00000043591	133.489	-0.74985	0.221931	-3.37876	0.00072814	0.0294685	0.632717	-0.543114	0.164033	ADRB1	adrenoceptor beta 1
ENSG00000179583	351.592	0.500276	0.148749	3.36322	0.000770384	0.0173735	1.33286	0.432602	0.128492	CIITA	class II major histocompatibility complex transactivator
ENSG00000283361	154.463	-0.777004	0.231091	-3.36234	0.000772861	0.0319416	0.598312	-0.558485	0.167185	CFAP97D2	CFAP97 domain containing 2
ENSG00000161798	135.643	-0.819789	0.243879	-3.36146	0.000775307	0.0236511	0.88558	-0.560561	0.170851	AQP5	aquaporin 5
ENSG00000258334	141.84	-0.72846	0.217326	-3.35193	0.000802514	0.0278463	0.757019	-0.534873	0.16237	RP11-161H23.9	TROAP and PRPH antisense RNA 1
ENSG00000095596	199.612	-0.772671	0.231216	-3.34177	0.000832472	0.0324602	0.632717	-0.553687	0.167294	CYP26A1	cytochrome P450 family 26 subfamily A member 1
ENSG00000134202	89.8966	0.8103	0.242626	3.33971	0.000838664	0.0286816	0.757019	0.571594	0.170878	GSTM3	glutathione S-transferase mu 3
ENSG00000184564	111.264	-0.785839	0.235432	-3.33786	0.000844258	0.0268084	0.834083	-0.56031	0.168602	SLITRK6	SLIT and NTRK like family member 6
ENSG00000016402	342.321	-0.51304	0.15394	-3.33272	0.000860001	0.0259717	0.881328	-0.438697	0.131673	IL20RA	interleukin 20 receptor subunit alpha
ENSG00000171243	28.1134	-1.65714	0.4979	-3.32826	0.000873916	0.0668306	0.248996	-0.587737	0.183125	SOSTDC1	sclerostin domain containing 1
ENSG00000079337	242.182	0.53033	0.159519	3.32455	0.000885604	0.0230717	1.05276	0.450361	0.135035	RAPGEF3	Rap guanine nucleotide exchange factor 3
ENSG00000174607	50.0778	-1.09095	0.330024	-3.30568	0.000947475	0.0329501	0.707802	-0.610526	0.185561	UGT8	UDP glycosyltransferase 8
ENSG00000173110	177.495	-0.62671	0.189619	-3.3051	0.000949434	0.0355832	0.633684	-0.495423	0.150806	HSPA6	heat shock protein family A (Hsp70) member 6
ENSG00000170955	139.147	-0.721626	0.218496	-3.30269	0.000957612	0.0294685	0.834083	-0.533871	0.162857	CAVIN3	caveolae associated protein 3
ENSG00000237330	111.511	0.740224	0.224209	3.3015	0.0009617	0.0286816	0.86688	0.543182	0.165058	RNF223	ring finger protein 223
ENSG00000078018	119.174	-0.765992	0.2334	-3.28189	0.00103115	0.0302083	0.86688	-0.546953	0.167982	MAP2	microtubule associated protein 2
ENSG00000184371	122.838	0.747947	0.228428	3.27432	0.00105917	0.0339374	0.757019	0.541244	0.16644	CSF1	colony stimulating factor 1
ENSG00000125845	103.867	0.767506	0.234467	3.27341	0.00106257	0.0316101	0.834083	0.55219	0.168461	BMP2	bone morphogenetic protein 2
ENSG00000115107	152.153	-0.63192	0.193574	-3.2645	0.00109659	0.0415205	0.598312	-0.502174	0.152635	STEAP3	STEAP3 metalloreductase
ENSG00000166401	148.085	0.637923	0.196669	3.24363	0.00118016	0.0418693	0.633376	0.497929	0.154119	SERPINB8	serpin family B member 8
ENSG00000223573	133.643	-0.687776	0.212307	-3.23953	0.00119727	0.0337275	0.86688	-0.506371	0.160062	TINCR	TINCR ubiquitin domain containing
ENSG00000170899	107.391	-0.846694	0.262312	-3.22782	0.00124739	0.0341274	0.88558	-0.569149	0.17587	GSTA4	glutathione S-transferase alpha 4
ENSG00000217801	107.748	0.739043	0.229277	3.22336	0.00126694	0.0387257	0.757019	0.536925	0.166565	RP11-465B22.3	uncharacterized LOC100288175
ENSG00000172794	84.7132	-0.829796	0.257453	-3.22309	0.00126815	0.0350122	0.86688	-0.56233	0.174626	RAB37	RAB37, member RAS oncogene family
ENSG00000173846	191.832	0.651717	0.203301	3.20567	0.00134748	0.0461873	0.633684	0.510785	0.157021	PLK3	polo like kinase 3
ENSG00000184178	118.758	-0.737673	0.230351	-3.20239	0.00136292	0.0369335	0.86688	-0.53182	0.166948	SCFD2	sec1 family domain containing 2
ENSG00000091136	134.224	-0.674187	0.211616	-3.1859	0.00144306	0.0484672	0.632717	-0.509532	0.160286	LAMB1	laminin subunit beta 1
ENSG00000115758	210.322	0.594274	0.186669	3.18357	0.00145469	0.051144	0.598312	0.475649	0.149532	ODC1	ornithine decarboxylase 1
ENSG00000170271	130.085	-0.652815	0.205077	-3.18326	0.00145624	0.0426719	0.757019	-0.501884	0.157652	FAXDC2	fatty acid hydroxylase domain containing 2
ENSG00000196628	437.087	-0.536919	0.16869	-3.18287	0.00145825	0.0310693	1.18138	-0.419735	0.139989	TCF4	transcription factor 4
ENSG00000158715	92.3355	-0.767042	0.242279	-3.16594	0.00154583	0.041723	0.834083	-0.539485	0.170641	SLC45A3	solute carrier family 45 member 3
ENSG00000172081	351.622	0.502411	0.158977	3.16027	0.00157625	0.0300688	1.33286	0.425034	0.134739	MOB3A	MOB kinase activator 3A
ENSG00000145431	233.524	-0.535453	0.169575	-3.15761	0.00159067	0.0328717	1.19248	-0.441654	0.140653	PDGFC	platelet derived growth factor C
ENSG00000179630	221.703	0.581559	0.184876	3.14567	0.00165704	0.054163	0.632717	0.473458	0.148667	LACC1	laccase domain containing 1
ENSG00000285816	98.6433	0.753846	0.240254	3.13771	0.00170273	0.0552337	0.632717	0.544277	0.170099	RP11-867O8.9	DNA polymerase alpha 2, accessory subunit
ENSG00000106278	204.367	-0.539366	0.172399	-3.12859	0.00175645	0.0590193	0.598312	-0.446377	0.142211	PTPRZ1	protein tyrosine phosphatase receptor type Z1
ENSG00000177150	179.359	0.608799	0.195062	3.12106	0.00180203	0.0591985	0.609711	0.476475	0.153471	FAM210A	family with sequence similarity 210 member A
ENSG00000121207	70.576	-0.864485	0.277479	-3.1155	0.00183636	0.054632	0.692518	-0.55798	0.178992	LRAT	lecithin retinol acyltransferase
ENSG00000156170	217.608	-0.536587	0.172302	-3.11422	0.00184433	0.0587529	0.633376	-0.442611	0.142159	NDUFAF6	NADH:ubiquinone oxidoreductase complex assembly factor 6
ENSG00000133641	198.528	0.580309	0.186573	3.11036	0.00186859	0.0591985	0.633684	0.466344	0.149503	C12orf29	chromosome 12 open reading frame 29
ENSG00000176170	131.43	0.648134	0.208669	3.10603	0.00189615	0.0462742	0.88558	0.497311	0.159243	SPHK1	sphingosine kinase 1
ENSG00000129911	228.846	0.537491	0.173198	3.10334	0.00191352	0.0332511	1.40851	0.441749	0.142717	KLF16	KLF transcription factor 16
ENSG00000184385	144.468	-0.622719	0.202083	-3.08151	0.00205957	0.0636562	0.633376	-0.48108	0.156386	UMODL1-AS1	UMODL1 antisense RNA 1
ENSG00000179869	80.8462	-0.799349	0.25948	-3.08058	0.00206595	0.0595877	0.692518	-0.540246	0.175125	ABCA13	ATP binding cassette subfamily A member 13
ENSG00000136237	202.78	0.535611	0.17387	3.08053	0.0020663	0.0659347	0.598312	0.436478	0.143038	RAPGEF5	Rap guanine nucleotide exchange factor 5
ENSG00000241878	208.236	0.52633	0.171047	3.0771	0.00209025	0.0643222	0.632717	0.43415	0.141525	PISD	phosphatidylserine decarboxylase
ENSG00000112511	188.803	0.542458	0.176409	3.075	0.00210505	0.0659347	0.609711	0.444207	0.1444	PHF1	PHD finger protein 1
ENSG00000186567	98.534	0.733249	0.239003	3.06795	0.00215534	0.065499	0.632717	0.51779	0.169792	CEACAM19	CEA cell adhesion molecule 19
ENSG00000134954	151.647	0.582609	0.190012	3.06617	0.00216817	0.0678415	0.598312	0.463874	0.151105	ETS1	ETS proto-oncogene 1, transcription factor
ENSG00000254726	246.948	-0.534114	0.17429	-3.06451	0.00218027	0.0517227	0.881328	-0.439328	0.143226	MEX3A	mex-3 RNA binding family member A
ENSG00000077684	254.365	-0.524297	0.171431	-3.05836	0.00222549	0.0459627	1.05276	-0.43283	0.141716	JADE1	jade family PHD finger 1
ENSG00000109270	106.098	0.71929	0.235407	3.05551	0.00224677	0.0552337	0.834083	0.518391	0.168736	LAMTOR3	late endosomal/lysosomal adaptor, MAPK and MTOR activator 3
ENSG00000115112	94.7711	0.750144	0.245541	3.05506	0.00225014	0.0537335	0.86688	0.526759	0.171737	TFCP2L1	transcription factor CP2 like 1
ENSG00000002587	356.519	0.50511	0.165876	3.04511	0.00232595	0.0277691	2.2049	0.42329	0.138712	HS3ST1	heparan sulfate-glucosamine 3-sulfotransferase 1
ENSG00000166823	87.7072	-0.748056	0.246472	-3.03506	0.00240489	0.0584552	0.834083	-0.520957	0.17183	MESP1	mesoderm posterior bHLH transcription factor 1
ENSG00000164626	73.9626	-0.925454	0.30581	-3.02624	0.00247618	0.0674573	0.692855	-0.534659	0.183354	KCNK5	potassium two pore domain channel subfamily K member 5
ENSG00000147996	180.196	0.625076	0.206566	3.02603	0.00247786	0.0738542	0.609711	0.487763	0.158344	CBWD5	Zn regulated GTPase metalloprotein activator 1E
ENSG00000105662	120.835	-0.693997	0.22937	-3.02566	0.00248087	0.0581299	0.86688	-0.496725	0.166628	CRTC1	CREB regulated transcription coactivator 1
ENSG00000143179	126.323	0.734812	0.243553	3.01706	0.00255242	0.0737376	0.632717	0.513641	0.171183	UCK2	uridine-cytidine kinase 2
ENSG00000156113	101.295	0.718364	0.239353	3.00128	0.00268848	0.0673863	0.757019	0.498869	0.169612	KCNMA1	potassium calcium-activated channel subfamily M alpha 1
ENSG00000149177	139.474	0.624719	0.208236	3.00006	0.00269928	0.0768339	0.632717	0.479205	0.159047	PTPRJ	protein tyrosine phosphatase receptor type J
ENSG00000029153	220.506	0.541968	0.181217	2.99072	0.00278324	0.0787643	0.632717	0.439418	0.146855	ARNTL2	basic helix-loop-helix ARNT like 2
ENSG00000175183	52.4459	0.97411	0.326555	2.98299	0.00285444	0.0770513	0.666643	0.548145	0.185566	CSRP2	cysteine and glycine rich protein 2
ENSG00000184677	221.117	-0.500276	0.167826	-2.98093	0.00287377	0.0835119	0.598312	-0.417781	0.139721	ZBTB40	zinc finger and BTB domain containing 40
ENSG00000156869	76.1529	-0.794537	0.267148	-2.97415	0.00293802	0.0765992	0.692518	-0.529323	0.176928	FRRS1	ferric chelate reductase 1
ENSG00000160360	116.668	0.657859	0.221473	2.97037	0.00297437	0.0650427	0.88558	0.490011	0.164102	GPSM1	G protein signaling modulator 1
ENSG00000164181	110.094	0.672485	0.22652	2.96877	0.00298995	0.0823623	0.632717	0.48658	0.165645	ELOVL7	ELOVL fatty acid elongase 7
ENSG00000104140	693.151	1.05511	0.356399	2.96048	0.00307164	0.0214713	4.04153	0.570082	0.187218	RHOV	ras homolog family member V
ENSG00000107242	119.017	0.632103	0.214272	2.95	0.0031777	0.0758526	0.757019	0.474597	0.161322	PIP5K1B	phosphatidylinositol-4-phosphate 5-kinase type 1 beta
ENSG00000143816	177.115	-0.633809	0.21567	-2.93879	0.00329499	0.0885553	0.633684	-0.478192	0.161888	WNT9A	Wnt family member 9A
ENSG00000110693	77.7011	-0.771613	0.262686	-2.9374	0.00330976	0.0817638	0.707802	-0.517448	0.175897	SOX6	SRY-box transcription factor 6
ENSG00000144749	193.042	-0.518534	0.176825	-2.93246	0.00336286	0.0895326	0.633684	-0.423096	0.144522	LRIG1	leucine rich repeats and immunoglobulin like domains 1
ENSG00000196782	170.067	-0.540169	0.184384	-2.92959	0.00339414	0.092333	0.609711	-0.435034	0.148308	MAML3	mastermind like transcriptional coactivator 3
ENSG00000105329	158.931	0.618639	0.211231	2.92873	0.00340352	0.0923755	0.609711	0.473509	0.160289	TGFB1	transforming growth factor beta 1
ENSG00000034152	1232.53	0.757943	0.258857	2.92803	0.00341115	0.0295299	2.95175	0.52983	0.175282	MAP2K3	mitogen-activated protein kinase kinase 3
ENSG00000163704	219.405	-0.5079	0.17383	-2.92181	0.00347999	0.0917629	0.632717	-0.421133	0.142941	PRRT3	proline rich transmembrane protein 3
ENSG00000197632	175.745	-0.608943	0.208793	-2.91649	0.00354	0.0947312	0.609711	-0.440611	0.158565	SERPINB2	serpin family B member 2
ENSG00000131050	132.263	0.63238	0.216971	2.91458	0.00356169	0.074493	0.86688	0.477181	0.162459	BPIFA2	BPI fold containing family A member 2
ENSG00000125798	209.437	-0.502468	0.172598	-2.9112	0.00360038	0.093449	0.633684	-0.414537	0.142333	FOXA2	forkhead box A2
ENSG00000186472	205.116	-0.516882	0.178003	-2.90378	0.00368687	0.0947312	0.633376	-0.418198	0.145109	PCLO	piccolo presynaptic cytomatrix protein
ENSG00000166448	75.3935	-0.780077	0.268734	-2.90278	0.00369862	0.0887615	0.707802	-0.519675	0.177211	TMEM130	transmembrane protein 130
ENSG00000204516	42.2501	1.13409	0.390832	2.90173	0.00371107	0.092333	0.666643	0.49811	0.18739	MICB	MHC class I polypeptide-related sequence B
ENSG00000106025	92.2884	-0.72015	0.248426	-2.89885	0.0037453	0.0958995	0.632717	-0.495886	0.172149	TSPAN12	tetraspanin 12
ENSG00000151746	72.9296	-0.869571	0.300832	-2.89055	0.00384567	0.0923275	0.692518	-0.518634	0.182788	BICD1	BICD cargo adaptor 1
ENSG00000166033	83.3155	-0.757593	0.262146	-2.88997	0.0038528	0.0871195	0.757019	-0.500221	0.175551	HTRA1	HtrA serine peptidase 1
ENSG00000137834	178.947	0.563606	0.195264	2.88638	0.00389699	0.0986742	0.632717	0.442387	0.15353	SMAD6	SMAD family member 6
ENSG00000143751	137.238	0.583242	0.203545	2.86542	0.0041645	0.0917629	0.757019	0.45042	0.15714	SDE2	SDE2 telomere maintenance homolog
ENSG00000185585	53.8896	-0.925667	0.323182	-2.86423	0.00418025	0.0973082	0.692855	-0.525749	0.185072	OLFML2A	olfactomedin like 2A
ENSG00000121236	55.5855	-0.973073	0.340344	-2.85908	0.00424865	0.0984596	0.692855	-0.504635	0.186399	TRIM6	tripartite motif containing 6
ENSG00000101417	243.57	-0.509686	0.178338	-2.85798	0.00426348	0.083949	0.881328	-0.414265	0.145351	PXMP4	peroxisomal membrane protein 4
ENSG00000116017	105.15	0.666467	0.234125	2.84663	0.00441846	0.0871195	0.86688	0.487125	0.16832	ARID3A	AT-rich interaction domain 3A
ENSG00000173706	83.1172	-0.822264	0.290604	-2.82951	0.00466199	0.0889545	0.88558	-0.501833	0.181343	HEG1	heart development protein with EGF like domains 1
ENSG00000172716	266.434	0.522323	0.185182	2.8206	0.00479344	0.0911322	0.881328	0.422173	0.14884	SLFN11	schlafen family member 11
ENSG00000169583	91.1466	-0.701416	0.249265	-2.81393	0.00489394	0.0952722	0.834083	-0.490747	0.17253	CLIC3	chloride intracellular channel 3
ENSG00000171492	121.903	0.58871	0.209388	2.81158	0.00492987	0.0934644	0.86688	0.447665	0.159515	LRRC8D	leucine rich repeat containing 8 VRAC subunit D
ENSG00000110328	250.454	-0.540436	0.193951	-2.78645	0.00532882	0.0974449	0.881328	-0.403964	0.152749	GALNT18	polypeptide N-acetylgalactosaminyltransferase 18
ENSG00000181450	90.443	-0.705372	0.253813	-2.7791	0.00545103	0.0986742	0.88558	-0.483571	0.173753	ZNF678	zinc finger protein 678
ENSG00000168802	1558.05	6.91374	2.6319	2.6269	0.00861669	0.052822	3.3899	0.019914	0.0524381	CHTF8	chromosome transmission fidelity factor 8
ENSG00000185883	4091.72	-1.26254	0.482488	-2.61674	0.00887741	0.0791561	2.00594	-0.426089	0.181667	ATP6V0C	ATPase H+ transporting V0 subunit c
ENSG00000073756	777.904	0.846221	0.335633	2.52127	0.0116932	0.065499	3.43551	0.465892	0.186315	PTGS2	prostaglandin-endoperoxide synthase 2
ENSG00000185022	940.412	0.578172	0.234329	2.46735	0.0136118	0.0791736	3.06782	0.421876	0.168496	MAFF	MAF bZIP transcription factor F
